# Supplementary material for: Integrated ATAC-seq and RNA-seq Analysis of In Vitro Cultured Skeletal Muscle Satellite Cells to Understand Changes in Cell Proliferation
Source: Cells. 2024 Jun 13;13(12):1031. doi: 10.3390/cells13121031 (PMC11201436; doi:10.3390/cells13121031)
Supplement: Supplementary file 1 [file cells-13-01031-s001.zip]

Archive with 1 entries (1 files):
- cells-3051520-supplementary.pdf
